# Supplementary material for: Metabolic Effects of Anti-TNF-α Treatment in Rheumatoid Arthritis
Source: Diseases. 2023 Nov 9;11(4):164. doi: 10.3390/diseases11040164 (PMC10660495; doi:10.3390/diseases11040164)
Supplement: Supplementary file 1 [file diseases-11-00164-s001.zip]

Archive with 1 entries (1 files):
- diseases-2634889-supplementary.pdf
